# Supplementary material for: The prognostic impact of tet oncogene family member 2 mutations in patients with acute myeloid leukemia: a systematic-review and meta-analysis
Source: BMC Cancer. 2019 Apr 25;19:389. doi: 10.1186/s12885-019-5602-8 (PMC6485112; doi:10.1186/s12885-019-5602-8)
Supplement: Supplementary file 2 — Table S1. Specific mutational spots of TET2 gene collected from 11 studies. (XLS 79 kb) [file 12885_2019_5602_MOESM2_ESM.xls]

## Sheet: Sheet1
Ohgami	1	TET2	Nonsense	c.2230C>T	p.Gln744Ter	g.106157329C>T	0.396
		TET2	Nonsense	c.3176C>G	p.S1059Ter	g.106158275C>G	0.429
	2	TET2	indel	c.4599_4600insCAGCCACA	p.K1533fs	g.106196267insCAGCCACA	0.412
	3	TET2	Missense	c.3266A>C	p.E1089A	g.106158365A>C	0.288
		TET2	nonsense	c.4680T>A	p.Y1560Ter	g.106196347T>A	0.499
	4	TET2	Nonsense	c.2381C>A	p.S794Ter	g.106157480C>A	0.46
	5	TET2	Missense	c.2961C>A p.Cys987Ter	p.Cys987Ter	g.106158060C>A	0.478
	6	TET2	indel	c.2795delA	indel	g.106157894delA	0.883
	7	TET2	Nonsense	c.4546C>T	p.R1516	g.106196213C>T	0.739
Ahn	1				Q1825X
	2				C1271fs
	3				K1005fs
	4				K1488fs
	5				S165fs
	6				Q1274fs
	7				Q631fs
	8				K1004fs
	9				S825fs
	10				P1012fs
	11				C1298fs
	12				F1035fs
	13				T1047fs
	14				A1272fs
	15				Y620fs
	16				L1777fs
	17				H1764fs
	18				G1361D
	19				W1847R
	20				A1882V
	21				A1882T
	22				H1868Q
	23				N1156I
	24				H1380R
	25				C1289S
	26				C1221S
	27				G1282D
	28				T1995T
	29				P286P
	30				K1799K
	31				E1874E
	32				S1853S
	33				P286P
	34				N202N
	35				I264fs
					N1387S
	36				F1130fs
					S1898F
	37				S1775fs
					L1322P
	38				C1211W
					Y1645Y
	43				L757fs
					R1354fs
	44				Q1053fs
					Q1053fs
	45				F1285fs
					Q1507fs
	46				I274fs
					V1062fs
	47				S1290fs
					Q1783X
	48				I1116fs
					R1465X
	49				G1370E
					C1875R
	50				R1359C
					Q1783X
	51				H1904R
					G773X
	52				G1361fs
	53				Y1294H
	54				G1936V
	55				S1203R
	56				N1266H
	57				Q1664X
	58				K1493X
	59				Q910X
	60				Y1579X
	61				K1692X
	62				S792X
	63				S385X
	64				Q740X
	65				Q652X
Wahab	1				S145N
	2				N312S
	3				S460F
	4				D666G
	5				P941S
	6				C1135Y
	7				C1194W
	8				S1204C
	9				R1214W
	10				D1242V
	11				Y1245S
	12				R1261C
	13				R1261H
	14				G1289V
	15				R1358C
	16				G1360R
	17				V1417F
	18				V1718L
	19				H1757D
	20				Q1828L
	21				C1811R
	22				I1873T
	23				H1881R
	24				V1900A
	25				A1919V
	26				R1926H
	27				R1927K
	28				P1941S
	29				R1966H
	30				R1974M
	31				R2000K
Metzeler	1			c.322T>C	p.Gln108X
	2			c.434G>A	p.Ser145Asn
	3			c.519delG	p.Pro174fs
	4			c.521delC	p.Pro174fs
	5			c.590_591insC	p.Val198fs
	6			c.640dupT	p.Ser214fs
	7			c.688_689delCT	p.Leu230fs
	8			c.810_816dupCTCAGGG	p.Gln273fs
	9			c.941dupG	p.Cys314fs
	10			c.942T>A	p.Cys314X
	11			c.945delC	p.Gln317fs
	12			c.998delC	p.Pro333fs
	13			c.1034_1037dupAGCT	p. Gly349fs
	14			c.1118_1122delAAAAT	p.Gln373fs
	15			c.1137_1138delTTinsC	p.Tyr380fs
	16			c.1219delT	p.Ser407fs
	17			c.1240C>T	p.Gln414X
	18			c.1669C>T	p.Gln557X
	19			c.1747G>T	p.Glu583X
	20			c.1755delT	p.S585fs
	21			c.1842delG	p.Leu615fs
	22			c.1847dupC	p.Pro616fs
	23			c.1851delG	p.Arg617fs
	24			c.1860C>G	p.Tyr620X
	25			c.2000_2016del17insC	p.His667fs
	26			c.2083dupA	p.Met695fs
	27			c.2148dupA	p.His717fs
	28			c.2149_2150del	p.His717fs
	29			c.2176_2179delCAGG	p.Ala727fs
	30			c.2218C>T	p.Gln740X
	31			c.2236C>T	p.Gln746X
	32			c.2299A>G	p.Asn767Asp
	33			c.2305delC	p.Gln769fs
	34			c.2428C>T	p.Gln810X
	35			c.2441delG	p.Arg814fs
	36			c.2443_2444insAT	p.Arg815fs
	37			c.2450_2454del	p.Ser817fs
	38			c.2474C>G	p.Ser825X
	39			c.2497delT	p.Ser833fs
	40			c.2527G>T	p.Glu843X
	41			c.2604T>G	p.Phe868Leu
	42			c.2692G>T†	p.Gly898X
	43			c.2746C>T†	p.Gln916X
	44			c.2746C>T	p.Gln916X
	45			c.2746C>T	p.Gln916X
	46			c.2855dupT	p.Leu952fs
	47			c.2862G>R	p.Trp954X
	48			c.2878C>T	p.Gln960X
	49			c.2896C>T	p.Gln966X
	50			c.2918dupG	p.S972fs
	51			c.2964_2982dup	p.Thr995fs
	52			c.3030G>T	p.Glu1010Asp
	53			c.3237delAinsCCC†	p.Ala1080fs
	54			c.3344delC	p.Pro1115fs
	55			c.3409+1G>A
	56			c.3448delC	p.His1150fs
	57			c.3500+2T>C
	58			c.3528delG	p.Ile1177fs
	59			c.3535dupA	p.Arg1179fs
	60			c.3535dupA	p.Arg1179fs
	61			c.3594+3A>G
	62			c.3604A>T	p.Arg1202X
	63			c.3632G>A	p.Cys1211Tyr
	64			c.3643dupG	p.Glu1215fs
	65			c.3646C>T	p.Arg1216X
	66			c.3656A>G	p.His1219Arg
	67			c.3657C>G	p.His1219Gln
	68			c.3729delA	p.Lys1243fs
	69			c.3732_3733delCT	p.Tyr1245fs
	70			c.3781C>T	p.Arg1261Cys
	71			c.3781C>T	p.Arg1261Cys
	72			c.3781C>T	p.Arg1261Cys
	73			c.3787T>C	p.Cys1263Arg
	74			c.3787T>G	p.Cys1263Gly
	75			c.3790G>C†	p.Ala1264Pro
	76			c.3812dupG	p.Cys1271fs
	77			c.3818G>C	p.Cys1273Ser
	78			c.3866G>A	p.Cys1289Tyr
	79			c.3885delC	p.Tyr1295X
	80			c.3893G>A	p.Cys1298Tyr
	81			c.3893G>A	p.Cys1298Tyr
	82			c.3908G>A	p.Ser1303Asn
	83			c.3921delG	p.Arg1307fs
	84			c.3954+1G>A
	85			c.3957delA	p.Glu1320fs
	86			c.4005_4009delnsTG	p.Thr1336_Tyr1337delinsAsp
	87			c.4011_4012insGTAT	p.Lys1338fs
	88			c.4011T>A	p.Tyr1337X
	89			c.4044+1G>C
	90			c.4044+1G>T
	91			c.4044+2dupT
	92			c.4082G>A†	p.Gly1361Asp
	93			c.4087A>T	p.Lys1363X
	94			c.4097G>A	p.Arg1366His
	95			c.4102T>C	p.Phe1368Leu
	96			c.4128C>G	p.Asp1376Glu
	97			c.4138C>T	p.His1380Tyr
	98			c.4144C>T	p.His1382Tyr
	99			c.4148delG	p.Arg1383fs
	100			c.4167_4168dupGA	p.Asn1390fs
	101			c.4182+2dupT
	102			c.4183-1G>C
	103			c.4249G>T	p.Val1417Phe
	104			c.4317delA	p.Lys1439fs
	105			c.4317dupA	p.Arg1440fs
	106			c.4317dupA	p.Arg1440fs
	107			c.4393C>T	p.Arg1465X
	108			c.4393C>T	p.Arg1465X
	109			c.4393C>T	p.Arg1465X
	110			c.4393C>T	p.Arg1465X
	111			c.4501C>T	p.Gln1501X
	112			c.4513G>A	p.Ala1505Thr
	113			c.4824T>G	p.Tyr1608X
	114			c.4887_4936dup	p.Leu1646fs
	115			c.4925delG	p.Cys1642fs
	116			c.4977T>G	p.Tyr1659X
	117			c.5089G>A	p.Gly1697Arg
	118			c.5128_5131delACCA	p.Thr1710fs
	119			c.5152G>T	p.Val1718Leu
	120			c.5152G>T	p.Val1718Leu
	121			c.5162T>A or G>A	p.L1721X
	122			c.5219T>G	p.Leu1740X
	123			c.5283delC	p.His1761fs
	124			c.5338delC	p.Leu1780fs
	125			c.5374delC	p.His1792fs
	126			c.5456_5457insGGGAC	p.Ser1820fs
	127			c.5482C>T	p.Gln1828X
	128			c.5497G>A	p.Val1833Ile
	129			c.5540G>A†	p.Trp1847X
	130			c.5603A>C	p.His1868Pro
	131			c.5618T>C	p.I1873T
	132			c.5627C>T	p.Ala1876Val
	133			c.5644G>C	p.Ala1882Pro
	134			c.5645_5646delCC	p.Ala1882fs
	135			c.5665_5670delCCCAAT	p.Pro1889_Asn1890del
	136			c.5675dupA	p.Asn1892fs
	137			c.5681C>A	p.Pro1894His
	138			c.5696T>C	p.Leu1899Pro
	139			c.5750G>A	p.Trp1917X
	140			c.5885C>T	p.Pro1962Leu
	141			c.5950_5957del	p.Val1984fs
Chou	1			c.1799delT	p.M600RfsX39
	2			c.444dupA	p.149RfsX13
	3			c.4138C>T	p.H1380Y
	4			c.5486delC,	p.P1829HfsX4
	5			c.1771C>T	p.Q591X
	6			c.3762dupA,	p.Y1255IfsX13
	7			c.3813delC,	p.C1271WfsX92
	8			c.685dupA	p.T229NfsX25
	9			c.4279G>T	p.D1427Y
	10			c.3735C>A	p.Y1245X
	11			c.847G>T	p.E283X
	12			c.2746C>T	p.Q916X
	13			c.1930C>T	p.Q644X
	14			c.5618T>C	p.I1873T
	15			c.4106C>G	p.S1369X
	16			c.5539_5541delinsA	p.W1847IfsX11
	17			c.1900_1901insTG	p.Y634CfsX6
	18			c.2025dupA	p.L676TfsX5
	19			c.1894C>T	p.Q632X
	20			c.4015A>T	p.K1339X
	21			c.5192delG	p.G1731AfsX14
	22			c.4317_4318delAC	p.R1440EfsX37
	23			c.2896_2897insTG	p.Q966LfsX42
	24			c.2488dupA	p.I830NfsX16
	25			c.4076G>A	p.R1359H
	26			c.256dupT	p.S86FfsX14
	27			c.4853dupA	p.Y1618X
	28			c.1648C>T	p.R550X
	29			c.2282delC	p.P761LfsX52
	30			c.4260_4264delinsGTC	p.Y1421SfsX4
	31			c.3305dupA	p.N1102KfsX2
	32			c.4527dupA	p.Q1510TfsX68
	33			c.3646C>T	p.R1216X
	34			c.3593G>A	p.W1198X
	35			c.4113_4120del	p.T1372FfsX26
	36			c.2596C>T	p.Q866X
	37			c.4546C>T	p.R1516X
	38			c.5612T>G	p.I1871S
	39			c.5594C>G	p.A1865G
	40			c.5111_5123del	p.D1704VfsX11
	41			c.4097G>A	p.R1366H
	42			c.2746C>T	p.Q916X
	43			c.4097G>A	p.R1366H
	44			c.238C>T	p.Q80X
	45			c.4474G>T	p.E1492X
	46			c.980delC	p.S327X
	47			c.3546_3547insC	p.T1183HfsX3
	48			c.685dupA	p.T229NfsX25
	49			c.5401C>T	p.L1801F
	50			c.2290dupC	p.Q764PfsX5
	51			c.4393C>T	p.R1465X
	52			c.4019T>C	p.L1340P
	53			c.4546C>T	p.R1516X
	54			c.3760A>T	p.K1254X
	55			c.2003delT	p.L668YfsX32
	56			c.1648C>T	p.R550X
	57			c.2224C>T	p.Q742X
	58			c.1648C>T	p.R550X
	59			c.5541G>A	p.W1847X
	60			c.4258_4264del	p.L1420KfsX26
	61			c.747dupA	p.N250KfsX4
	62			c.4075C>T	p.R1359C
	63			c.2692G>T	p.G898X
	64			c.3489_3498delinsTAAGGT	p.M1164KfsX61
	65			c.3862G>A	p.G1288S
	66			c.987dupT	p.E330X
	67			c.3861delT	p.F1287LfsX76
	68			c.4865delT	p.L1622X
	69			c.2147delC	p.S716YfsX35
	70			c.4757C>A	p.S1586X
	71			c.4736A>C	p.Y1579S
	72			c.3871T>C	p.W1291R
	73			c.1648C>T	p.R550X
	74			c.4884T>A	p.Y1628X
	75			c.4853dupA	p.Y1618X
	76			c.2596C>T	p.Q866X
	77			c.1648C>T	p.R550X
	78			c.2638_2641delinsAC	p.H880TfsX20
	79			c.4634_4635delinsC	p.Q1545PfsX26
	80			c.1602_1605del	p.N535KfsX6
	81			c.3965T>C	p.L1322P
	82			c.3824G>A	p.G1275E
	83			c.5209_5210delAC	p.T1737LfsX2
	84			c.2392G>T	p.E798X
	85			c.368delG	p.R123LfsX5
Weissmann	1			1110T>A	Tyr370X
	2			1157delT	Val386GlyfsX41
	3			1423delA	Met475CysfsX11
	4			1478_1485del8bp	Ala493GlyfsX8
	5			1506delT	Ser502SerfsX31
	6			1648C>T	Arg550X
	7			1665dupC	Thr556AsnfsX11
	8			1763C>A	Ser588X
	9			1843dupG	Leu615AlafsX23
	10			1860C>A	Tyr620X
	11			1876C>T	Gln626X
	12			1887delC	His629GlnfsX10
	13			1994_1995dupAA	Thr665LysfsX36
	14			1996_2000dupGACCA	His667GlnfsX35
	15			2048_2082del35bp	Phe683TyrfsX17
	16			2054_2095dup42bp	Leu699delinsX
	17			2158C>T	Gln720X
	18			2280delT	Pro761LeufsX52
	19			2422delG	Glu808LysfsX5
	20			2437_2438dupAA	Asn813LysfsX12
	21			2552delC	Pro851LeufsX22
	22			2587dupG	His863AlafsX9
	23			2596C>T	Gln866X
	24			2800G>T	Gly934X
	25			2848_2867del20bp	Ala950LeufsX15
	26			2864dupA	His955GlnfsX17
	27			2870T>A	Leu957X
	28			3009delG	Trp1003X
	29			3081delC	Met1028TrpfsX5
	30			3140dupA	Thr1047AsnfsX11
	31			3151C>T	Gln1051X
	32			3157C>T	Gln1053X
	33			3167C>G	Ser1059X
	34			318_331del14bp	Lys111IlefsX8
	35			3243delA	Glu1082SerfsX24
	36			3337delG	Asp1113IlefsX4
	37			3379C>T	Gln1127X
	38			375delC	Phe125LeufsX3
	39			403G>T	Glu135X
	40			2474C>G	Ser825X
	41			565delA	Ser189ValfsX18
	42			591delT	Ile197MetfsX10
	43			600dupT	Lys201X
	44			970C>T	Gln324X
	45			2586dupG	Gln886X
	46			1630C>T	Arg544X
	47			3453dupA	Gly1152ArgfsX5
	48			3483A>C	Arg1161Ser
	49			3532G>T	Glu1178X
	50			3594+1G>A
	51			3594+2T>A
	52			3686T>G	Leu1229Arg
	53			3621G>T	Glu1207Asp
	54			3622A>T	Lys1208X
	55			3640C>T	Arg1214Trp
	56			3646C>T	Arg1216X
	57			3662G>A	Cys1221Tyr
	58			3743T>C	Leu1248Pro
	59			3764dupA	Tyr1255X
	60			3781C>T	Arg1261Cys
	61			3812G>A	Cys1271Tyr
	62			3812G>C	Cys1271Ser
	63			3813delC	Cys1271TrpfsX92
	64			3818G>C	Cys1273Ser
	65			3820C>G	Gln1274Glu
	66			3837_3838delAA	Glu1279AspfsX20
	67			3854_3856delTCT	Phe1285_Ser1286delinsSer
	68			3860T>C	Phe1287Ser
	69			3866G>A	Cys1289Tyr
	70			3866G>T	Cys1289Phe
	71			3869C>G	Ser1290X
	72			3980A>C	Gln1327Pro
	73			4019T>G	Leu1340Arg
	74			3965T>A	Leu1322Gln
	75			4064C>T	Ala1355Val
	76			4092_4093dupAG	Gly1365GlufsX84
	77			4133G>A	Cys1378Tyr
	78			4138C>T	His1380Tyr
	79			4188C>G	Cys1396Trp
	80			4210C>T	Arg1404X
	81			4225A>T	Lys1409X
	82			4256C>G	Pro1419Arg
	83			4317dupA	Arg1440ThrfsX38
	84			4354C>T	Arg1452X
	85			4393C>T	Arg1465X
	86			4546C>T	Arg1516X
	87			4570C>T	Gln1524X
	88			4579C>T	Gln1527X
	89			4600C>T	Gln1534X
	90			4615C>T	Gln1539X
	91			4636C>T	Gln1546X
	92			4668dupT	Val1557CysfsX21
	93			4757C>G	Ser1586X
	94			4807C>T	Gln1603X
	95			4834_4835insA	Ser1612TyrfsX2
	96			4851_4908dup58bp	Ser1638ProfsX42
	97			4859_4910dup52bp	Ser1638AlafsX40
	98			4999_5006del8bp	Leu1667AlafsX26
	99			5038C>T	Gln1680X
	100			5046delG	Arg1682SerfsX13
	101			5122delA	Ser1708ValfsX11
	102			5183_8187delAGATG	Glu1728GlyfsX10
	103			5203G>T	Gly1735X
	104			5283_5284delCA	Ile1762AsnfsX3
	105			5556delG	Ser1853AlafsX34
	106			5608T>C	Ser1870Pro
	107			5618T>C	Ile1873Thr
	108			5650A>G	Thr1884Ala
	109			5666C>G	Pro1889Arg
	110			5711A>G	His1904Arg
	111			5735A>C	His1912Pro
	112			5939_5940delCA	Thr1980ArgfsX34
Gaidzik	1			c. A485 ins 1bp,	p. D162RfsX379
	2			c. A602 ins 1bp,	p. K201KfsX220
	3			c. C686 ins 1bp,	p. T229NfsX25
	4			c.C2737A,	p.Q913X
	5			c. G780 del 1bp,	p. L260FfsX33
	6			c. C817T,	p. Q273X
	7			c. A1183T,	p. T394A
	8			c. A1183T,	p. T394A
	9			c. A5087 ins 5bp,	p. Y1696GfsX17
	10			c. C4546T,	p. R1516X
	11			c. C1208 del 1bp,	p. S402QfsX39
	12			c. G1285A,	p. G429R
	13			c. C1381T,	p. Q461X
	14			c. G1649T,	p.R550X
	15			c. C2375 ins 1bp,	p. S792LfsX21
	16			c. C4393T,	p. R1465X
	17			c. C2767G,	p.S794X
	18			c. T3634C,	p. L1212S
	19			c. G2788 del 1bp,	p.P929LfsX24
	20			c. G2827A,	p. R814H
	21			c. A3023 ins 1bp,	p. K1008X
	22			c. C3096T,	p.Q904X
	23			c. C3132T,	p.Q916X
	24			c. G3248A,	p.W954X
	25			c. C3259 del 1bp,	p. S1087FfsX15
	26			c. T3315 del 1bp,	p. I1106VfsX23
	27			c. G3409A,	p. E1137K
	28			c. A3444G,	p. Y1148C
	29			c. T3452C,	p. L1151P
	30			c. G3662A,	p.C1221Y
	31			c. G3782A,	p. R1261H
	32			c. G3823T,	p. G1275W
	33			c. A5105 ins 14bp,	p. Q1702fsX
	34			c. T3998G,	p. M1333R
	35			c. A4043G,	p. Q1348R
	36			c. G4054A,	p. E1352K
	37			c. G4109A,	p. G1369E
	38			c. A4139T,	p. H1380Y
	39			c. C4211T,	p. R1403X
	40			c. G4343A,	p. S1448N
	41			c. G4343A,	p. S1448N
	42			c. G4400A,	p. R1467K
	43			c. A4477T,	p. K1493X
	44			c. G4513A,	p. A1505T
	45			c. G4715A,	p. R1572Q
	46			c. C4889G,	p. S1630X
	47			c. G5152T,	p. V1718L
	48			c. G5152T,	p. V1718L
	49			c. G5152T,	p. V1718L
	50			c. G5152T,	p. V1718L
	51			c. G5152T,	p. V1718L
	52			c. G5152T,	p. V1718L
	53			c. G5152T,	p. V1718L
	54			c. G5152T,	p. V1718L
	55			c. A5171 ins 1bp,	p. Y1724IfsX2
	56			c. C5179 ins 1bp,	p. T1726TfsX62
	57			c. T5186 del 4bp,	p. M1729WfsX9
	58			c. C5250 del 1bp,	p. A1840EfsX18
	59			c. G5260C,	p. G1754R
	60			c. G5260C,	p. G1754R
	61			c. C5547G,	p. D1849E
	62			c. A5557G,	p. S1853G
	63			c. A5650G,	p. T1884A
	64			c. T5699C;	p. V1900A
	65			c. C5885T,	p. P1962L
	66			c. C5939T,	p. T1980I
Damm	1				Q361X
	2				Q626X
	3				Q769fs
	4				G1288D
	5				Q966fs
	6				E1029X
	7				S1059fs
	8				R1216X
	9				A1272fs
	10				G1288D
	11				C1298T
	12				L1322Q
	13				F1706fs
	14				G1735R
Nibourel	1				p.Gln417X
	2				p.Cys784X
	3				p.Gly1313X
	4				p.Arg1516X
	5				p.Tyr2001X
	6				p.Ser1292Arg
	7				p.Ala1355X
	8				p.Pro101His
	9				p.Gln690X
	10				p.Leu1637fs
	11				p.Asn1156fs
	12				p.G613fs
	13				p.Val1199Ile
	14				p.Glu1437fs
	15				p.Cys1271Trp
	16				p.Asp1830fs
	17				p.L226Rfs
	18				p.Gly1370Val
	19				p.Gly1282Asp
	20				p.Thr492Ser
	21				p.Ser282Phe
	22				p.Ser282Phe
	23				p.Gly773Val
	24				p.Gln548Leu
	25				p.Phe1368Tyr
Kosmider	1				Q1834FS
	2				C1633FS
	3				Q891X
	4				S1898F
	5				Y1751X
	6				Q943X
	7				G908FS
	8				L446FS
	9				H1382R
	10				V1056FS
	11				S254FS
	12				L1418P
	13				Q1068FS
	14				E157FS
	15				P1655FS
	16				C1211Y
	17				G1869V
	18				C470FS
	19				R1404X
	20				E1851FS
	21				P1759FS
	22				I331FS
	23				R1216X
	24				C1271FS
	25				Q876X
	26				I1444FS
	27				D115FS
	28				S1798X
	29				E1879K
	30				S696FS
	31				Q1526FS
	32				Q916X
	33				L1244FS
	34				N595FS
	35				D1384N
	36				Y1255FS
	37				A1443FS
	38				R550X
	39				Y1421X
	40				S1203R
	41				Q909X
	42				G1192V
	43				C171X
	44				M1333FS
	45				K568FS
	46				Q917X
	47				Q1687X
	48				S1292G
	49				Q947X
	50				Q720X
	51				Q740X
	52				Q618X
	53				Ins R1215
	54				C1271X
	55				H1868FS
	56				Q659FS
	57				T1566FS
	58				Q1274P
	59				L446FS
	60				Q324X
	61				Q744X
	62				Ins L1421
	63				D1384H
	64				Q1702X
	65				H1817FS
	66				L446X
	67				R550X
	68				Splice site ex 5
	69				Splice site ex 8
Renneville	1			c.483dupA	p.D162RfsX9
	2			c.1842dupG	p.L615AfsX23
	3			c.2053C>T	p.Q685X
	4			c.2083_2105dup	p.H702QfsX6
	5			c.2158C>T	p.Q720X
	6			c.2222_2231del	p.N741SfsX7
	7			c.2290delC	p.Q764KfsX49
	8			c.2348_2367del	p.E783AfsX12
	9			c.2428C>T	p.Q810X
	10			c.2474delC	p.S825X
	11			c.2565delA	p.A855AfsX18
	12			c.2570A>G	p.N857S
	13			c.2746C>T	p.Q916X
	14			c.3646C>T	p.R1216X
	15			c.3671C>T	p.A1224V
	16			c.3812dupG	p.C1271WfsX29
	17			c.3860T>C	p.F1287S
	18			c.4042C>A	p.Q1348K
	19			c.4102T>C	p.F1368L
	20			c.4138C>T	p.H1380Y
	21			c.4178C>T	p.T1393I
	22			c.4255C>T	p.P1419S
	23			c.4354C>T	p.R1452X
	24			c.5102delT	p.M1701SfsX18
